# Supplementary material for: Mediating EGFR-TKI Resistance by VEGF/VEGFR Autocrine Pathway in Non-Small Cell Lung Cancer
Source: Cells. 2022 May 19;11(10):1694. doi: 10.3390/cells11101694 (PMC9139342; doi:10.3390/cells11101694)
Supplement: Supplementary file 1 [file cells-11-01694-s001.zip]

Archive with 1 entries (1 files):
- cells-1415161-supplementary.pdf
